# Supplementary material for: Examining the Contributions of Parents’ Daily Hassles and Parenting Approaches to Children’s Behavior Problems during the COVID-19 Pandemic
Source: Children (Basel). 2023 Feb 7;10(2):312. doi: 10.3390/children10020312 (PMC10004077; doi:10.3390/children10020312)
Supplement: Supplementary file 1 [file children-10-00312-s001.zip]

Archive with 1 entries (1 files):
- children-2191238-supplementary.pdf
